# Supplementary material for: Mouse model of atypical DAT deficiency syndrome uncovers dopamine dysfunction associated with parkinsonism and ADHD
Source: J Clin Invest. 2026 Jan 27;136(6):e169297. doi: 10.1172/JCI169297 (PMC12987629; doi:10.1172/JCI169297)
Supplement: Supporting data values [file jci-136-169297-s049.xlsx]

## Sheet: Fig 1 A
	NSB subtractracted 3H-DA uptake (% of fitted WT Vmax)
DA (uM)	WT					IF/DN
0.031	32.0406	35.2702	18.0731	39.7282		-1.34193	2.14692	3.06256	2.7828
0.062	30.949	37.9238	19.6518	62.1288		1.93697	7.27951	9.14993	4.89573
0.125	60.9395	74.9078	28.4161	80.8544		3.29113	16.6714	10.5839	6.97187
0.25	66.3792	72.5859	23.3535	91.7586		4.06592	8.37206	21.487	12.8497
0.5	80.0895	72.7518	53.4027	95.0373		18.9206	4.9423	27.0457	19.1562
1	95.366	105.645	72.5963	88.4801		12.1592	12.5085	29.5474	18.1405

## Sheet: Fig 1B
Vmax (% of WT mean)
	WT	IF/DN
Pair 1	74.8546	17.4159
Pair 2	56.2208	6.17174
Pair 3	129.821	49.2188
Pair 4	139.104	34.0062

## Sheet: Fig 1C
	Total midbrainDA (nmol/g)				Total striatal DA (nmol/g)
	WT	IF/DN			WT	IF/DN
	22.1923	11.0176			672.7	220.514
	15.2628	10.9779			506.474	295.304
	10.4747	13.2604			448.93	322.151
	21.7022	0.43207			353.529	176.52
	15.0702	0.71812			562.517	91.4612
	11.081	4.11701			463.127	233.151
	8.6592				246.444
	4.26605				304.103
	15.1303

## Sheet: Fig 1D
Subregional analysis of striatal DA content (nmol/g)
	WT									IF/DN
DS	1056.44	830.534	602.227	485.693	923.42	740.012	451.133	546.454		304.752	395.86	443.344	305.399	123.431	388.064
VS	288.963	182.414	295.634	221.365	201.615	186.243	41.7543	61.7526		136.276	194.749	200.958	47.6406	59.4909	78.2382

## Sheet: Fig 1E
DAT I312F/D421N+/+ genotype penetrance on DA content in striatal subregions.
	IF/DN DA content (% of comparable WT region)
	DS	VS
	39.0878	57.2591
	50.7732	81.8277
	56.8636	84.4366
	52.7278	50.942
	21.3107	63.6134
	67	83.6599

## Sheet: Fig 1G
Average peak DA [DA0] across striatal slices (𝛍M)						Regional analysis: Average peak DA [DA0] within striatal subregions for each slice(𝛍M)
	WT	IF/DN
	0.7728	0.222					WT										IF/DN
	1.063	0.1432				DS	0.7524	1.183	1.183	0.6876	1.4308	0.8176	1.1054	0.8012	1.0174		0.1466	0.0524	0.0259	0.0395	0.0197	0.0441	0.0441	0.1094
	1.063	0.0835				VS	0.7931	0.94205	0.94205	0.793	1.11665	0.7409	1.14455	1.013	1.03035		0.29745	0.2339	0.1411	0.0893	0.1225	0.27885	0.27885	0.24525
	0.7403	0.0644
	1.274	0.0711
	0.7793	0.1615
	1.125	0.1615
	0.9071	0.1773
	1.024

## Sheet: Fig 1H
Paired recordings from DS and VS from IF/DN mice. Data are normalized to the corresponding regional means from WT mice for comparison of regional penetrance
	DAT I312F/D421N+/+
	DS	VS
Slice 1	14.6953	31.4368
Slice 2	5.25261	24.7204
Slice 3	2.59623	14.9125
Slice 4	3.9595	9.43792
Slice 5	1.97474	12.9468
Slice 6	4.42061	29.471
Slice 7	4.42061	29.471
Slice 8	10.9663	25.9199

## Sheet: Fig 1I
Sulpiride-mediated disinhibition of DA quantified as [DA]0 in % of baseline
	Dorsal Striatum			Ventral Striatum
	WT	IF/DN		WT	IF/DN
	113.199	192.898		178.509	236.998
	83.5096	292.687		163.462	282.681
	122.565	200.075		239.251	297.722
	146.902	126.273		306.264	315.703
	138.285	537.772		167.548	548.245
	189.227	387.752		74.5227	293.904
	98.3936	144.006		254.407	251.105
	99.0913	252.724		302.734	253.293
	133.384	102.709		318.52	240.657
		170.243			410.435
					381.078
					261.727

## Sheet: Fig 2A
Widefield imaging of DAT in the striatum with quatified immunolabelling intensity
	WT	IF/DN
Pair 1	13201.7	13173.3
Pair 2	12541.1	11087.8
Pair 3	10158.5	10579.8
Pair 4	8717.93	7433.77
Pair 5	8506.6	8297.12
Pair 6	9283.91	8841.87

## Sheet: Fig 2B
Widefield imaging of DAT in midbrain with quatified immunolabelling intensity
	WT	IF/DN
Pair 1	10763.4	12556
Pair 2	9139.27	9685.03
Pair 3	11195.8	10122.6
Pair 4	13783.9	9263.96
Pair 5	11046.9	7577.27
Pair 6	8085.32	7731.75

[truncated: 59 more sheets: Fig 2C, Fig 2D, Fig 2E, Fig 2F, Fig 2G, Fig 2H, Fig 2I, Fig 3B, Fig 3C, Fig 3D, Fig 3E, Fig 4A, Fig 4B, Fig 4C, Fig 4D, Fig 4E, Fig 4F, Fig 5A, Fig 5B, Fig 5C …]
